# Supplementary material for: Do high-protein diets have the potential to reduce gut barrier function in a sex-dependent manner?
Source: Eur J Nutr. 2024 Apr 25;63(6):2035–54. doi: 10.1007/s00394-024-03407-w (PMC11377480; doi:10.1007/s00394-024-03407-w)
Supplement: Supplementary file 1 — Supplementary Material 1 [file 394_2024_3407_MOESM1_ESM.xlsx]

## Sheet: Table 1
		Total Bacteria			BIF			LAB			BAC			EREC			RREC			ATO			PRO
		0 h	8 h	24 h	0 h	8 h	24 h	0 h	8 h	24 h	0 h	8 h	24 h	0 h	8 h	24 h	0 h	8 h	24 h	0 h	8 h	24 h	0 h	8 h	24 h
Control	Inulin	0.739685	9.78222e-06	8.93705e-13	0.935098	8.43797e-05	3.23952e-13	0.29419	0.0645568	0.00308733	0.963989	0.0335851	0.0187432	0.814658	1.06653e-06	1.06653e-06	0.890879	0.17556	1.19936e-05	0.559858	0.00294419	2.51038e-12	0.33927	0.77571	0.0747504
	Whey	0.15549	0.614042	0.00200546	0.594009	0.70786	0.0153573	0.470522	0.728349	0.46069	0.000186506	0.0253381	0.476606	0.00449541	0.017246	0.017246	0.192584	0.771999	0.0554472	0.231248	0.948059	0.00416676	0.00102582	0.801126	0.408722
	Myco-Protein	0.747779	0.381199	6.8016e-08	0.81634	0.258575	0.321326	0.456705	0.437704	0.0111715	0.865828	0.942218	0.0194948	0.848272	1.96506e-05	1.96506e-05	0.879134	0.520232	0.00200166	0.523212	0.872152	0.000663811	0.838198	0.561082	0.00842069
	Milk	0.886498	0.834364	0.000260566	0.640977	0.796927	0.429525	0.44588	0.416711	0.235944	0.0285671	0.142621	0.446748	0.677127	0.00233384	0.00233384	0.878383	0.75666	0.197519	0.630847	0.766133	0.00103863	0.317587	0.746689	0.0113926
	Fish	0.690877	0.41781	3.08733e-06	0.896448	0.940099	0.118189	0.576351	0.474461	0.0733407	0.560912	0.507664	0.251318	0.728016	9.68607e-05	9.68607e-05	0.490207	0.90425	0.0586948	0.681853	0.890254	0.00757032	0.149839	0.735274	0.0025876
	Egg	0.721629	0.563672	0.00033136	0.910667	0.838724	0.0855344	0.879939	0.381232	0.775506	0.485452	0.528626	0.000308359	0.866936	0.017757	0.017757	0.919243	0.504371	0.949295	0.810863	0.731035	0.0188976	0.361525	0.916474	0.153325
	Pea	0.888011	0.720918	7.88225e-07	0.94839	0.335218	0.0844849	0.856912	0.418758	0.00905995	0.834102	0.989703	0.153093	0.952182	2.20616e-05	2.20616e-05	0.770718	0.272984	0.0261752	0.976892	0.278273	0.00317765	0.852743	0.584021	0.0190032
	Soy	0.85338	0.673116	1.52807e-08	0.905948	0.55892	0.0163751	0.245132	0.435474	0.0151816	0.945657	0.921764	0.0110408	0.784619	0.000174183	0.000174183	0.761102	0.530752	0.00117616	0.899376	0.390778	0.000239825	0.604415	0.929687	0.00762689
Inulin	Control	0.739685	9.78222e-06	8.93705e-13	0.935098	8.43797e-05	3.23952e-13	0.29419	0.0645568	0.00308733	0.963989	0.0335851	0.0187432	0.814658	1.06653e-06	1.06653e-06	0.890879	0.17556	1.19936e-05	0.559858	0.00294419	2.51038e-12	0.33927	0.77571	0.0747504
	Whey	0.0811286	6.27215e-05	6.57003e-07	0.651407	0.000308178	1.30171e-08	0.0789427	0.029161	0.0231423	0.000217707	3.06495e-05	0.0954466	0.00224877	0.00502018	0.00502018	0.150576	0.285002	0.00738524	0.0771521	0.00356835	6.40347e-07	3.88823e-05	0.591682	0.331738
	Myco-protein	0.991451	0.000231146	0.0100001	0.753806	1.17985e-06	2.3665e-11	0.758699	0.276437	0.648408	0.901456	0.0398044	0.987606	0.965607	0.449	0.449	0.988129	0.472716	0.138783	0.955687	0.00181108	6.60869e-06	0.451485	0.766592	0.370548
	Milk	0.634949	4.40557e-06	7.76524e-06	0.584003	3.34277e-05	9.84217e-12	0.772518	0.00878044	0.0659488	0.031839	0.000495416	0.105369	0.515599	0.0328163	0.0328163	0.987369	0.0974731	0.00109079	0.918107	0.00693436	3.86753e-06	0.0528712	0.543627	0.432779
	Fish	0.947788	0.00018444	0.000579632	0.832452	0.000109972	2.87433e-10	0.621825	0.250658	0.217136	0.591623	0.137811	0.215866	0.909681	0.232702	0.232702	0.408603	0.216329	0.00687343	0.862218	0.00194282	2.7431e-07	0.623063	0.957525	0.193151
	Egg	0.49164	8.14398e-05	5.91765e-06	0.975455	0.000171894	5.73729e-10	0.368434	0.0073639	0.00129482	0.513996	0.129582	0.169808	0.687826	0.00485864	0.00485864	0.971434	0.0451203	1.52202e-05	0.41155	0.00788475	6.69777e-08	0.0641118	0.85708	0.716112
	Pea	0.636312	2.48091e-06	0.00174384	0.986673	2.28294e-06	5.88577e-10	0.384092	0.290953	0.705115	0.869486	0.0346261	0.339724	0.768494	0.430612	0.430612	0.877366	0.0157727	0.0174344	0.579452	8.35746e-05	9.25816e-07	0.254651	0.405929	0.556125
	Soy	0.882691	4.65991e-05	0.0252574	0.841822	9.8911e-06	1.17291e-08	0.908653	0.2781	0.567192	0.981639	0.0422406	0.839059	0.611884	0.17417	0.17417	0.867437	0.0495031	0.189476	0.478351	0.000185415	2.09003e-05	0.660068	0.844042	0.351792
Whey	Control	0.15549	0.614042	0.00200546	0.594009	0.70786	0.0153573	0.470522	0.728349	0.46069	0.000186506	0.0253381	0.476606	0.00449541	0.017246	0.017246	0.192584	0.771999	0.0554472	0.231248	0.948059	0.00416676	0.00102582	0.801126	0.408722
	Inulin	0.0811286	6.27215e-05	6.57003e-07	0.651407	0.000308178	1.30171e-08	0.0789427	0.029161	0.0231423	0.000217707	3.06495e-05	0.0954466	0.00224877	0.00502018	0.00502018	0.150576	0.285002	0.00738524	0.0771521	0.00356835	6.40347e-07	3.88823e-05	0.591682	0.331738
	Myco-protein	0.0829546	0.709076	0.00639456	0.444688	0.134153	0.142062	0.1449	0.262606	0.066576	0.000331054	0.0211728	0.0984839	0.00256065	0.0362952	0.0362952	0.146486	0.723402	0.211685	0.0685795	0.821166	0.550855	0.00053081	0.405492	0.0643903
	Milk	0.200419	0.476073	0.527208	0.31887	0.527765	0.0956318	0.140077	0.641078	0.651567	0.0923608	0.425515	0.960637	0.0141289	0.474821	0.474821	0.146227	0.549127	0.520181	0.0953636	0.816274	0.647474	0.0182127	0.943255	0.0816221
	Fish	0.0706789	0.758671	0.0678313	0.50752	0.764425	0.370211	0.202307	0.289228	0.285715	0.00126563	0.00428997	0.660576	0.00158953	0.0951351	0.0951351	0.536062	0.865381	0.979382	0.109829	0.83905	0.833055	6.2069e-06	0.555537	0.0249043
	Egg	0.284736	0.941561	0.574625	0.673681	0.863954	0.461918	0.38338	0.59612	0.307419	0.0018165	0.00471148	0.00296311	0.00722232	0.990881	0.990881	0.160784	0.339344	0.0637274	0.336702	0.780498	0.578662	0.0145284	0.72134	0.54239
	Pea	0.199758	0.38983	0.0308311	0.639445	0.182406	0.465545	0.36774	0.249104	0.0562079	0.00037906	0.0245472	0.468714	0.00533759	0.0390434	0.0390434	0.112249	0.167149	0.74724	0.220321	0.250759	0.926241	0.00182997	0.767186	0.121131
	Soy	0.109407	0.934153	0.00224103	0.515203	0.338571	0.980165	0.0618013	0.261009	0.0851096	0.000235479	0.0198476	0.0623299	0.00965282	0.132338	0.132338	0.1095	0.360252	0.15635	0.283545	0.356104	0.367618	0.000184573	0.733819	0.0595428
Myco-protein	Control	0.747779	0.381199	6.8016e-08	0.81634	0.258575	0.321326	0.456705	0.437704	0.0111715	0.865828	0.942218	0.0194948	0.848272	1.96506e-05	1.96506e-05	0.879134	0.520232	0.00200166	0.523212	0.872152	0.000663811	0.838198	0.561082	0.00842069
	Inulin	0.991451	0.000231146	0.0100001	0.753806	1.17985e-06	2.3665e-11	0.758699	0.276437	0.648408	0.901456	0.0398044	0.987606	0.965607	0.449	0.449	0.988129	0.472716	0.138783	0.955687	0.00181108	6.60869e-06	0.451485	0.766592	0.370548
	Whey	0.0829546	0.709076	0.00639456	0.444688	0.134153	0.142062	0.1449	0.262606	0.066576	0.000331054	0.0211728	0.0984839	0.00256065	0.0362952	0.0362952	0.146486	0.723402	0.211685	0.0685795	0.821166	0.550855	0.00053081	0.405492	0.0643903
	Milk	0.642588	0.278928	0.033027	0.814718	0.381525	0.838827	0.985539	0.114587	0.163058	0.0425486	0.124319	0.10866	0.543716	0.161369	0.161369	0.99924	0.341665	0.0605916	0.874161	0.646856	0.888973	0.229721	0.366805	0.910964
	Fish	0.939261	0.947418	0.342821	0.918648	0.228648	0.561915	0.852155	0.951207	0.43375	0.679643	0.554994	0.221592	0.875598	0.659583	0.659583	0.400278	0.600894	0.202536	0.818796	0.981691	0.420124	0.215094	0.807527	0.681186
	Egg	0.49838	0.764272	0.0278333	0.730577	0.18348	0.458832	0.552556	0.100972	0.00507772	0.59663	0.57692	0.165122	0.719779	0.0353332	0.0353332	0.959574	0.191964	0.00242682	0.380858	0.613992	0.251027	0.265065	0.633603	0.209531
	Pea	0.643958	0.219102	0.546149	0.766515	0.866572	0.455235	0.572231	0.973901	0.938075	0.967697	0.952493	0.347566	0.801613	0.975065	0.975065	0.889107	0.0842365	0.352081	0.542157	0.354986	0.614124	0.696785	0.260579	0.757672
	Soy	0.891152	0.648698	0.71931	0.90913	0.582939	0.148784	0.673191	0.996962	0.907228	0.919701	0.979472	0.826942	0.64238	0.542956	0.542956	0.879155	0.206036	0.863703	0.444743	0.484997	0.759466	0.753361	0.621828	0.971295
Milk	Control	0.886498	0.834364	0.000260566	0.640977	0.796927	0.429525	0.44588	0.416711	0.235944	0.0285671	0.142621	0.446748	0.677127	0.00233384	0.00233384	0.878383	0.75666	0.197519	0.630847	0.766133	0.00103863	0.317587	0.746689	0.0113926
	Inulin	0.634949	4.40557e-06	7.76524e-06	0.584003	3.34277e-05	9.84217e-12	0.772518	0.00878044	0.0659488	0.031839	0.000495416	0.105369	0.515599	0.0328163	0.0328163	0.987369	0.0974731	0.00109079	0.918107	0.00693436	3.86753e-06	0.0528712	0.543627	0.432779
	Whey	0.200419	0.476073	0.527208	0.31887	0.527765	0.0956318	0.140077	0.641078	0.651567	0.0923608	0.425515	0.960637	0.0141289	0.474821	0.474821	0.146227	0.549127	0.520181	0.0953636	0.816274	0.647474	0.0182127	0.943255	0.0816221
	Myco-protein	0.642588	0.278928	0.033027	0.814718	0.381525	0.838827	0.985539	0.114587	0.163058	0.0425486	0.124319	0.10866	0.543716	0.161369	0.161369	0.99924	0.341665	0.0605916	0.874161	0.646856	0.888973	0.229721	0.366805	0.910964
	Fish	0.589141	0.308898	0.226949	0.736572	0.739584	0.433962	0.837972	0.128956	0.535854	0.103274	0.0350696	0.696646	0.445465	0.333952	0.333952	0.399748	0.667198	0.537017	0.9436	0.663393	0.504525	0.0162095	0.509015	0.60138
	Egg	0.830812	0.432153	0.943172	0.56312	0.645086	0.345843	0.540544	0.949	0.142858	0.129623	0.0378485	0.00342835	0.803348	0.467824	0.467824	0.958815	0.719943	0.22016	0.472151	0.963022	0.312524	0.930034	0.668845	0.252332
	Pea	0.998471	0.882153	0.121462	0.595492	0.478844	0.342821	0.560007	0.107449	0.141318	0.0466691	0.139216	0.499377	0.721456	0.170735	0.170735	0.88986	0.43003	0.335415	0.651532	0.168502	0.715215	0.414851	0.822035	0.843994
	Soy	0.743324	0.528432	0.0134403	0.727553	0.743187	0.100538	0.686448	0.113738	0.200375	0.0336298	0.118291	0.0693237	0.886091	0.42417	0.42417	0.879906	0.750762	0.0412126	0.544116	0.249082	0.655896	0.1312	0.680981	0.8825
Fish	Control	0.690877	0.41781	3.08733e-06	0.896448	0.940099	0.118189	0.576351	0.474461	0.0733407	0.560912	0.507664	0.251318	0.728016	9.68607e-05	9.68607e-05	0.490207	0.90425	0.0586948	0.681853	0.890254	0.00757032	0.149839	0.735274	0.0025876
	Inulin	0.947788	0.00018444	0.000579632	0.832452	0.000109972	2.87433e-10	0.621825	0.250658	0.217136	0.591623	0.137811	0.215866	0.909681	0.232702	0.232702	0.408603	0.216329	0.00687343	0.862218	0.00194282	2.7431e-07	0.623063	0.957525	0.193151
	Whey	0.0706789	0.758671	0.0678313	0.50752	0.764425	0.370211	0.202307	0.289228	0.285715	0.00126563	0.00428997	0.660576	0.00158953	0.0951351	0.0951351	0.536062	0.865381	0.979382	0.109829	0.83905	0.833055	6.2069e-06	0.555537	0.0249043
	Myco-protein	0.939261	0.947418	0.342821	0.918648	0.228648	0.561915	0.852155	0.951207	0.43375	0.679643	0.554994	0.221592	0.875598	0.659583	0.659583	0.400278	0.600894	0.202536	0.818796	0.981691	0.420124	0.215094	0.807527	0.681186
	Milk	0.589141	0.308898	0.226949	0.736572	0.739584	0.433962	0.837972	0.128956	0.535854	0.103274	0.0350696	0.696646	0.445465	0.333952	0.333952	0.399748	0.667198	0.537017	0.9436	0.663393	0.504525	0.0162095	0.509015	0.60138
	Egg	0.45155	0.815005	0.201109	0.80854	0.897832	0.871702	0.683247	0.113968	0.0389166	0.907202	0.97406	0.0102877	0.606551	0.0929555	0.0929555	0.429067	0.431128	0.0673786	0.516608	0.630166	0.730111	0.0202686	0.815506	0.0975469
	Pea	0.590458	0.244444	0.728487	0.845502	0.299261	0.866997	0.704825	0.925185	0.389825	0.709507	0.51593	0.774566	0.683535	0.682326	0.682326	0.327401	0.224425	0.72777	0.703191	0.343282	0.761662	0.104967	0.376734	0.472491
	Soy	0.83131	0.696726	0.19245	0.990425	0.50971	0.383526	0.543425	0.948176	0.504842	0.607575	0.57231	0.150733	0.534959	0.866322	0.866322	0.321274	0.455326	0.14909	0.591893	0.470838	0.267199	0.352767	0.80262	0.707721
Egg	Control	0.721629	0.563672	0.00033136	0.910667	0.838724	0.0855344	0.879939	0.381232	0.775506	0.485452	0.528626	0.000308359	0.866936	0.017757	0.017757	0.919243	0.504371	0.949295	0.810863	0.731035	0.0188976	0.361525	0.916474	0.153325
	Inulin	0.49164	8.14398e-05	5.91765e-06	0.975455	0.000171894	5.73729e-10	0.368434	0.0073639	0.00129482	0.513996	0.129582	0.169808	0.687826	0.00485864	0.00485864	0.971434	0.0451203	1.52202e-05	0.41155	0.00788475	6.69777e-08	0.0641118	0.85708	0.716112
	Whey	0.284736	0.941561	0.574625	0.673681	0.863954	0.461918	0.38338	0.59612	0.307419	0.0018165	0.00471148	0.00296311	0.00722232	0.990881	0.990881	0.160784	0.339344	0.0637274	0.336702	0.780498	0.578662	0.0145284	0.72134	0.54239
	Myco	0.49838	0.764272	0.0278333	0.730577	0.18348	0.458832	0.552556	0.100972	0.00507772	0.59663	0.57692	0.165122	0.719779	0.0353332	0.0353332	0.959574	0.191964	0.00242682	0.380858	0.613992	0.251027	0.265065	0.633603	0.209531
	Milk	0.830812	0.432153	0.943172	0.56312	0.645086	0.345843	0.540544	0.949	0.142858	0.129623	0.0378485	0.00342835	0.803348	0.467824	0.467824	0.958815	0.719943	0.22016	0.472151	0.963022	0.312524	0.930034	0.668845	0.252332
	Fish	0.45155	0.815005	0.201109	0.80854	0.897832	0.871702	0.683247	0.113968	0.0389166	0.907202	0.97406	0.0102877	0.606551	0.0929555	0.0929555	0.429067	0.431128	0.0673786	0.516608	0.630166	0.730111	0.0202686	0.815506	0.0975469
	Pea	0.829319	0.351016	0.10564	0.962137	0.244098	0.995229	0.976651	0.0945343	0.00405969	0.624938	0.537069	0.0216358	0.914316	0.0380183	0.0380183	0.849224	0.665827	0.0305312	0.7885	0.154894	0.517265	0.466534	0.514397	0.342039
	Soy	0.588702	0.876097	0.0111283	0.817846	0.431285	0.477105	0.311032	0.100205	0.00705234	0.528883	0.594561	0.240748	0.915738	0.129493	0.129493	0.83936	0.967336	0.00143502	0.910112	0.230809	0.147405	0.154581	0.986724	0.196969
Pea	Control	0.888011	0.720918	7.88225e-07	0.94839	0.335218	0.0844849	0.856912	0.418758	0.00905995	0.834102	0.989703	0.153093	0.952182	2.20616e-05	2.20616e-05	0.770718	0.272984	0.0261752	0.976892	0.278273	0.00317765	0.852743	0.584021	0.0190032
	Inulin	0.636312	2.48091e-06	0.00174384	0.986673	2.28294e-06	5.88577e-10	0.384092	0.290953	0.705115	0.869486	0.0346261	0.339724	0.768494	0.430612	0.430612	0.877366	0.0157727	0.0174344	0.579452	8.35746e-05	9.25816e-07	0.254651	0.405929	0.556125
	Whey	0.199758	0.38983	0.0308311	0.639445	0.182406	0.465545	0.36774	0.249104	0.0562079	0.00037906	0.0245472	0.468714	0.00533759	0.0390434	0.0390434	0.112249	0.167149	0.74724	0.220321	0.250759	0.926241	0.00182997	0.767186	0.121131
	Myco-protein	0.643958	0.219102	0.546149	0.766515	0.866572	0.455235	0.572231	0.973901	0.938075	0.967697	0.952493	0.347566	0.801613	0.975065	0.975065	0.889107	0.0842365	0.352081	0.542157	0.354986	0.614124	0.696785	0.260579	0.757672
	Milk	0.998471	0.882153	0.121462	0.595492	0.478844	0.342821	0.560007	0.107449	0.141318	0.0466691	0.139216	0.499377	0.721456	0.170735	0.170735	0.88986	0.43003	0.335415	0.651532	0.168502	0.715215	0.414851	0.822035	0.843994
	Fish	0.590458	0.244444	0.728487	0.845502	0.299261	0.866997	0.704825	0.925185	0.389825	0.709507	0.51593	0.774566	0.683535	0.682326	0.682326	0.327401	0.224425	0.72777	0.703191	0.343282	0.761662	0.104967	0.376734	0.472491
	Egg	0.829319	0.351016	0.10564	0.962137	0.244098	0.995229	0.976651	0.0945343	0.00405969	0.624938	0.537069	0.0216358	0.914316	0.0380183	0.0380183	0.849224	0.665827	0.0305312	0.7885	0.154894	0.517265	0.466534	0.514397	0.342039
	Soy	0.744772	0.436639	0.336679	0.854904	0.702868	0.480799	0.325069	0.976937	0.846014	0.887631	0.932017	0.247896	0.831035	0.563799	0.563799	0.989939	0.636396	0.271161	0.876498	0.819482	0.418473	0.482071	0.525142	0.730483
Soy	Control	0.85338	0.673116	1.52807e-08	0.905948	0.55892	0.0163751	0.245132	0.435474	0.0151816	0.945657	0.921764	0.0110408	0.784619	0.000174183	0.000174183	0.761102	0.530752	0.00117616	0.899376	0.390778	0.000239825	0.604415	0.929687	0.00762689
	Inulin	0.882691	4.65991e-05	0.0252574	0.841822	9.8911e-06	1.17291e-08	0.908653	0.2781	0.567192	0.981639	0.0422406	0.839059	0.611884	0.17417	0.17417	0.867437	0.0495031	0.189476	0.478351	0.000185415	2.09003e-05	0.660068	0.844042	0.351792
	Whey	0.109407	0.934153	0.00224103	0.515203	0.338571	0.980165	0.0618013	0.261009	0.0851096	0.000235479	0.0198476	0.0623299	0.00965282	0.132338	0.132338	0.1095	0.360252	0.15635	0.283545	0.356104	0.367618	0.000184573	0.733819	0.0595428
	Myco-protein	0.891152	0.648698	0.71931	0.90913	0.582939	0.148784	0.673191	0.996962	0.907228	0.919701	0.979472	0.826942	0.64238	0.542956	0.542956	0.879155	0.206036	0.863703	0.444743	0.484997	0.759466	0.753361	0.621828	0.971295
	Milk	0.743324	0.528432	0.0134403	0.727553	0.743187	0.100538	0.686448	0.113738	0.200375	0.0336298	0.118291	0.0693237	0.886091	0.42417	0.42417	0.879906	0.750762	0.0412126	0.544116	0.249082	0.655896	0.1312	0.680981	0.8825
	Fish	0.83131	0.696726	0.19245	0.990425	0.50971	0.383526	0.543425	0.948176	0.504842	0.607575	0.57231	0.150733	0.534959	0.866322	0.866322	0.321274	0.455326	0.14909	0.591893	0.470838	0.267199	0.352767	0.80262	0.707721
	Egg	0.588702	0.876097	0.0111283	0.817846	0.431285	0.477105	0.311032	0.100205	0.00705234	0.528883	0.594561	0.240748	0.915738	0.129493	0.129493	0.83936	0.967336	0.00143502	0.910112	0.230809	0.147405	0.154581	0.986724	0.196969
	Pea	0.744772	0.436639	0.336679	0.854904	0.702868	0.480799	0.325069	0.976937	0.846014	0.887631	0.932017	0.247896	0.831035	0.563799	0.563799	0.989939	0.636396	0.271161	0.876498	0.819482	0.418473	0.482071	0.525142	0.730483

## Sheet: Table 2
Condition		Butyrate			Acetate			Propionate			Valerate			Iso-valerate			Iso-butyrate
		8 h	24 h	48 h	8 h	24 h	48 h	8 h	24 h	48 h	8 h	24 h	48 h	8 h	24 h	48 h	8 h	24 h	48 h
Control	Inulin	0.013	0	0.066	0	0	0	0.003	0	0	0.95	0.799	0.803	0.713	0.516	0.6	0.942	0.649	0.851
	Whey	0.075	0.002	0.001	0.053	0	0.001	0.022	0	0	0.202	0.023	0.065	0.242	0	0	0.156	0	0
	Myco-protein	0.167	0.004	0.196	0.189	0.001	0	0.046	0	0	0.01	0.064	0.047	0.15	0	0	0.383	0	0
	Milk	0.286	0	0.297	0.268	0	0.001	0.091	0	0.001	0.432	0.015	0.007	0.012	0	0	0.066	0	0
	Fish	0.414	0.057	0.442	0.169	0	0.002	0.124	0.006	0.007	0.746	0.251	0.239	0.113	0.072	0.029	0.064	0.019	0.012
	Egg	0.514	0.227	0.463	0.339	0.142	0.157	0.126	0.002	0.001	0.612	0.974	0.644	0.305	0.053	0.01	0.251	0.039	0.006
	Pea	0.5	0.045	0.49	0.422	0.003	0.027	0.143	0	0.002	0.856	0.597	0.407	0.127	0.062	0.004	0.185	0.022	0
	Soy	0.365	0.004	0.346	0.416	0	0.002	0.245	0	0	0.375	0.068	0.065	0.179	0.016	0.014	0.542	0	0.001
Inulin	Control	0.013	0	0.066	0	0	0	0.003	0	0	0.95	0.799	0.803	0.713	0.516	0.6	0.942	0.649	0.851
	Whey	0.454	0.13	0.115	0	0	0	0.439	0.845	0.228	0.225	0.042	0.109	0.126	0	0	0.137	0	0
	Myco-	0.249	0.071	0.577	0	0	0	0.283	0.239	0.751	0.012	0.109	0.081	0.073	0	0	0.345	0	0
	protein
	Milk	0.142	0.325	0.416	0	0	0	0.167	0.245	0.146	0.469	0.028	0.015	0.004	0	0	0.056	0	0
	Fish	0.087	0.006	0.278	0	0	0	0.125	0.003	0.036	0.794	0.37	0.353	0.052	0.016	0.008	0.054	0.006	0.007
	Egg	0.061	0.001	0.263	0	0	0	0.123	0.008	0.181	0.657	0.825	0.832	0.165	0.011	0.002	0.223	0.013	0.003
	Pea	0.064	0.008	0.245	0	0	0	0.108	0.043	0.091	0.905	0.783	0.561	0.06	0.013	0.001	0.162	0.006	0
	Soy	0.104	0.072	0.362	0	0	0	0.056	0.309	0.421	0.41	0.115	0.108	0.089	0.003	0.003	0.496	0	0
Whey	Control	0.075	0.002	0.001	0.053	0	0.001	0.022	0	0	0.202	0.023	0.065	0.242	0	0	0.156	0	0
	Inulin	0.454	0.13	0.115	0	0	0	0.439	0.845	0.228	0.225	0.042	0.109	0.126	0	0	0.137	0	0
	Myco-	0.683	0.765	0.035	0.524	0.752	0.8	0.761	0.171	0.373	0.182	0.658	0.887	0.785	0.092	0.07	0.581	0.451	0.51
	protein
	Milk	0.467	0.591	0.018	0.399	0.502	0.889	0.539	0.175	0.009	0.62	0.862	0.384	0.163	0.245	0.61	0.664	0.093	0.759
	Fish	0.329	0.19	0.009	0.567	0.897	0.703	0.44	0.002	0.001	0.339	0.247	0.493	0.67	0	0	0.653	0.015	0.013
	Egg	0.254	0.045	0.008	0.32	0.031	0.031	0.436	0.005	0.012	0.438	0.025	0.162	0.884	0	0.001	0.783	0.006	0.025
	Pea	0.263	0.227	0.007	0.251	0.562	0.17	0.397	0.027	0.005	0.273	0.077	0.302	0.717	0	0.002	0.926	0.013	0.148
	Soy	0.374	0.768	0.014	0.255	0.903	0.666	0.25	0.226	0.046	0.694	0.638	0.999	0.86	0.001	0	0.415	0.409	0.128
Myco-	Control	0.167	0.004	0.196	0.189	0.001	0	0.046	0	0	0.01	0.064	0.047	0.15	0	0	0.383	0	0
protein	Inulin	0.249	0.071	0.577	0	0	0	0.283	0.239	0.751	0.012	0.109	0.081	0.073	0	0	0.345	0	0
	Whey	0.683	0.765	0.035	0.524	0.752	0.8	0.761	0.171	0.373	0.182	0.658	0.887	0.785	0.092	0.07	0.581	0.451	0.51
	Milk	0.749	0.403	0.798	0.835	0.324	0.695	0.756	0.988	0.078	0.069	0.538	0.465	0.26	0.005	0.189	0.325	0.016	0.336
	Fish	0.568	0.309	0.595	0.949	0.655	0.526	0.639	0.064	0.017	0.024	0.472	0.408	0.879	0.014	0.036	0.317	0.085	0.062
	Egg	0.461	0.086	0.571	0.718	0.064	0.016	0.633	0.131	0.1	0.037	0.069	0.125	0.675	0.02	0.09	0.781	0.044	0.109
	Pea	0.474	0.361	0.542	0.607	0.792	0.105	0.586	0.388	0.046	0.017	0.182	0.241	0.929	0.017	0.172	0.646	0.076	0.426
	Soy	0.629	0.996	0.722	0.614	0.662	0.494	0.395	0.87	0.263	0.086	0.978	0.888	0.923	0.065	0.072	0.791	0.943	0.382
Milk	Control	0.286	0	0.297	0.268	0	0.001	0.091	0	0.001	0.432	0.015	0.007	0.012	0	0	0.066	0	0
	Inulin	0.142	0.325	0.416	0	0	0	0.167	0.245	0.146	0.469	0.028	0.015	0.004	0	0	0.056	0	0
	Whey	0.467	0.591	0.018	0.399	0.502	0.889	0.539	0.175	0.009	0.62	0.862	0.384	0.163	0.245	0.61	0.664	0.093	0.759
	Myco-	0.749	0.403	0.798	0.835	0.324	0.695	0.756	0.988	0.078	0.069	0.538	0.465	0.26	0.005	0.189	0.325	0.016	0.336
	protein
	Fish	0.801	0.066	0.783	0.786	0.588	0.809	0.874	0.062	0.508	0.643	0.184	0.122	0.329	0	0.001	0.987	0	0.005
	Egg	0.676	0.012	0.756	0.878	0.005	0.042	0.868	0.127	0.904	0.779	0.016	0.025	0.124	0	0.003	0.479	0	0.012
	Pea	0.692	0.083	0.723	0.759	0.213	0.217	0.815	0.38	0.809	0.545	0.053	0.059	0.299	0	0.009	0.599	0	0.081
	Soy	0.87	0.406	0.92	0.766	0.582	0.77	0.588	0.882	0.511	0.919	0.52	0.384	0.222	0	0.002	0.213	0.014	0.069
Fish	Control	0.414	0.057	0.442	0.169	0	0.002	0.124	0.006	0.007	0.746	0.251	0.239	0.113	0.072	0.029	0.064	0.019	0.012
	Inulin	0.087	0.006	0.278	0	0	0	0.125	0.003	0.036	0.794	0.37	0.353	0.052	0.016	0.008	0.054	0.006	0.007
	Whey	0.329	0.19	0.009	0.567	0.897	0.703	0.44	0.002	0.001	0.339	0.247	0.493	0.67	0	0	0.653	0.015	0.013
	Myco-	0.568	0.309	0.595	0.949	0.655	0.526	0.639	0.064	0.017	0.024	0.472	0.408	0.879	0.014	0.036	0.317	0.085	0.062
	protein
	Milk	0.801	0.066	0.783	0.786	0.588	0.809	0.874	0.062	0.508	0.643	0.184	0.122	0.329	0	0.001	0.987	0	0.005
	Egg	0.868	0.475	0.972	0.671	0.023	0.072	0.994	0.725	0.435	0.855	0.264	0.472	0.568	0.889	0.682	0.469	0.765	0.788
	Pea	0.885	0.917	0.937	0.563	0.478	0.319	0.94	0.314	0.674	0.887	0.533	0.726	0.949	0.942	0.454	0.588	0.958	0.278
	Soy	0.929	0.307	0.861	0.569	0.993	0.959	0.702	0.045	0.189	0.572	0.49	0.492	0.803	0.519	0.761	0.207	0.098	0.314
Egg	Control	0.514	0.227	0.463	0.339	0.142	0.157	0.126	0.002	0.001	0.612	0.974	0.644	0.305	0.053	0.01	0.251	0.039	0.006
	Inulin	0.061	0.001	0.263	0	0	0	0.123	0.008	0.181	0.657	0.825	0.832	0.165	0.011	0.002	0.223	0.013	0.003
	Whey	0.254	0.045	0.008	0.32	0.031	0.031	0.436	0.005	0.012	0.438	0.025	0.162	0.884	0	0.001	0.783	0.006	0.025
	Myco-	0.461	0.086	0.571	0.718	0.064	0.016	0.633	0.131	0.1	0.037	0.069	0.125	0.675	0.02	0.09	0.781	0.044	0.109
	protein
	Milk	0.676	0.012	0.756	0.878	0.005	0.042	0.868	0.127	0.904	0.779	0.016	0.025	0.124	0	0.003	0.479	0	0.012
	Fish	0.868	0.475	0.972	0.671	0.023	0.072	0.994	0.725	0.435	0.855	0.264	0.472	0.568	0.889	0.682	0.469	0.765	0.788
	Pea	0.982	0.413	0.965	0.878	0.11	0.415	0.946	0.511	0.718	0.745	0.62	0.712	0.612	0.946	0.734	0.855	0.806	0.413
	Soy	0.798	0.085	0.833	0.885	0.023	0.081	0.707	0.095	0.591	0.702	0.073	0.162	0.747	0.614	0.916	0.588	0.052	0.459
Pea	Control	0.5	0.045	0.49	0.422	0.003	0.027	0.143	0	0.002	0.856	0.597	0.407	0.127	0.062	0.004	0.185	0.022	0
	Inulin	0.064	0.008	0.245	0	0	0	0.108	0.043	0.091	0.905	0.783	0.561	0.06	0.013	0.001	0.162	0.006	0
	Whey	0.263	0.227	0.007	0.251	0.562	0.17	0.397	0.027	0.005	0.273	0.077	0.302	0.717	0	0.002	0.926	0.013	0.148
	Myco-	0.474	0.361	0.542	0.607	0.792	0.105	0.586	0.388	0.046	0.017	0.182	0.241	0.929	0.017	0.172	0.646	0.076	0.426
	protein
	Milk	0.692	0.083	0.723	0.759	0.213	0.217	0.815	0.38	0.809	0.545	0.053	0.059	0.299	0	0.009	0.599	0	0.081
	Fish	0.885	0.917	0.937	0.563	0.478	0.319	0.94	0.314	0.674	0.887	0.533	0.726	0.949	0.942	0.454	0.588	0.958	0.278
	Egg	0.982	0.413	0.965	0.878	0.11	0.415	0.946	0.511	0.718	0.745	0.62	0.712	0.612	0.946	0.734	0.855	0.806	0.413
	Soy	0.816	0.359	0.8	0.992	0.484	0.344	0.758	0.306	0.37	0.48	0.191	0.301	0.853	0.567	0.656	0.469	0.088	0.937
Soy	Control	0.365	0.004	0.346	0.416	0	0.002	0.245	0	0	0.375	0.068	0.065	0.179	0.016	0.014	0.542	0	0.001
	Inulin	0.104	0.072	0.362	0	0	0	0.056	0.309	0.421	0.41	0.115	0.108	0.089	0.003	0.003	0.496	0	0
	Whey	0.374	0.768	0.014	0.255	0.903	0.666	0.25	0.226	0.046	0.694	0.638	0.999	0.86	0.001	0	0.415	0.409	0.128
	Myco-	0.629	0.996	0.722	0.614	0.662	0.494	0.395	0.87	0.263	0.086	0.978	0.888	0.923	0.065	0.072	0.791	0.943	0.382
	protein
	Milk	0.87	0.406	0.92	0.766	0.582	0.77	0.588	0.882	0.511	0.919	0.52	0.384	0.222	0	0.002	0.213	0.014	0.069
	Fish	0.929	0.307	0.861	0.569	0.993	0.959	0.702	0.045	0.189	0.572	0.49	0.492	0.803	0.519	0.761	0.207	0.098	0.314
	Egg	0.798	0.085	0.833	0.885	0.023	0.081	0.707	0.095	0.591	0.702	0.073	0.162	0.747	0.614	0.916	0.588	0.052	0.459
	Pea	0.816	0.359	0.8	0.992	0.484	0.344	0.758	0.306	0.37	0.48	0.191	0.301	0.853	0.567	0.656	0.469	0.088	0.937

## Sheet: Table 3
			Males				Females
			0 h	8 h	24 h		0 h	8 h	24 h
	EUB	Control	7.9a	8.0a	7.9a		7.8a	8a	7.8a
		Inulin	8.0a	8.5b	8.7b		8.0a	8.9b	8.9b
		Whey	7.4a	7.9ab	8.1b		7.6a	8.2a	8.2a
		Mycoprotein	7.9a	8.1a	8.5b		8.0a	8.1a	8.5a
		Milk	7.6a	7.8a	8.3b		8.0a	8.1a	8.2a
		Fish	8.0a	8.0a	8.4a		8.0a	8.2a	8.4a
		Egg	7.7a	8.0ab	8.2b		7.8a	8.1a	8.3a
		Pea	7.8a	7.8a	8.5b		7.9a	8.0a	8.4a
		Soy	7.8a	7.8a	8.6b		8.0a	8.2a	8.5a
	BIF
		Control	7.0a	7.0a	6.8a		6.7a	6.9a	6.7a
		Inulin	6.9a	7.8b	8.3b		6.8a	8.4b	8.6b
		Whey	6.7a	6.8a	7.0a		6.7a	7.2a	7.4a
		Mycoprotein	6.9a	6.6a	7.0a		7.0a	6.6a	6.9a
		Milk	6.8a	6.8a	6.8a		7.1a	6.9a	7.0a
		Fish	6.9a	6.8a	6.9a		6.9a	7.1a	7.2a
		Egg	6.8a	6.9a	6.9a		6.8a	7.1a	7.2a
		Pea	6.8a	6.5a	7.0b		6.9a	6.8a	7.2a
		Soy	6.7a	6.6a	7.1a		7.0a	6.9a	7.4a
	LAB
		Control	5.9a	5.7a	5.4a		4.9a	5.5a	5.2a
		Inulin	5.9a	6.1a	6.3a		5.4a	6.3b	6.2b
		Whey	5.4a	5.7a	6.0a*		5.1a	5.3a	5.1a*
		Mycoprotein	5.8a	6.0a	6.2a		5.4a	5.7a	6.0a
		Milk	5.6a	5.3a	6.0a		5.6a	5.4a	5.3a
		Fish	6.0a	5.9a	5.9a		5.2a	5.8a	5.8a
		Egg	5.6a	5.2a	5.7a		5.3a	5.5a	4.7a
		Pea	5.6a	5.8a	6.1a		5.3a	5.9b	6.1b
		Soy	5.7a	5.8a	6.1b		5.8a	5.9a	6.0a
	BAC
		Control	6.6a	7.1a	6.5a		6.7a	6.7a	6.6a
		Inulin	6.5a	7.9b	7.3b		6.8a	7.2a	7.0a
		Whey	5.5a	6.2ab	6.8b		4.9a	6.2b	6.7b
		Mycoprotein	6.5a	6.9a	7.1a		6.6a	7.0a	7.2a
		Milk	5.8a	6.1ab	6.8b		5.9a	6.8a	6.7a
		Fish	6.5a	7.0a	6.8a		6.4a	7.2a	6.8a
		Egg	6.4a	6.9ab	7.5b		6.4a	7.3ab	7.5b
		Pea	6.6a	6.9a	6.8a		6.6a	6.9a	7.0a
		Soy	6.7a	6.9ab	7.4b		6.6a	7.0a	7.0a
	EREC
		Control	7.3a	6.9a	6.7a		7.2a	6.9a	6.7a
		Inulin	7.3a	7.3a	7.6a		7.4a	7.7a	8.2a
		Whey	5.7a	6.3a	7.0a		6.3a	7.3a	7.5a
		Mycoprotein	7.1a	7.1a	7.7b		7.5a	7.1a	7.7a
		Milk	6.8a	6.7a	7.2a		7.3a	7.3a	7.6a
		Fish	7.2a	7.2a	7.7a		7.5a	7.2a	7.5a
		Egg	7.1a	6.9a	7.1a		7.3a	7.1a	7.3a
		Pea	7.0a	6.7a	7.7b		7.4a	6.9a	7.7a
		Soy	6.8a	6.9a	7.6a		7.5a	7.2a	7.6a
	RREC
		Control	6.3a	5.7ab	4.8b		6.3a	5.5a	5.1a
		Inulin	6.3a	6.1a	6.6a		6.5a	6.4a	6.7a
		Whey	5.5a	5.6a	5.5a		5.9a	5.9a	5.8a
		Mycoprotein	6.2a	5.9a	6.1a		6.6a	5.9a	6.1a
		Milk	6.2a	5.7a	5.2b		6.5a	5.3a	5.6a
		Fish	5.7a	6.0a	5.7a		6.3a	5.3a	5.6a
		Egg	6.2a	5.5a	5.2a		6.6a	5.1b	4.7b
		Pea	6.3a	5.2b	5.8ab		6.6a	5.0b	5.8ab
		Soy	6.3a	5.4a	6.2a		6.6a	5.2b	6.2ab
	ATO
		Control	5.9a	6.5a	5.9a		5.7a	6.2b	5.8ab
		Inulin	6.1a	6.9ab	7.4b		5.8a	7.2b	7.1b
		Whey	5.5a	6.3a	6.3a		5.6a	6.3a	6.4a
		Mycoprotein	6.1a	6.4a	6.4a		5.8a	6.2ab	6.5b
		Milk	6.0a	6.4ab	6.5b		5.9a	6.3a	6.4a
		Fish	6.1a	6.3a	6.3a		5.8a	6.2a	6.4a
		Egg	6.0a	6.5a	6.4a		5.5a	6.3b	6.1ab
		Pea	6.0a	6.0a	6.4a		5.7a	6.1ab	6.4b
		Soy	5.8a	6.1ab	6.5b		5.8a	6.1ab	6.5b
	PRO
		Control	6.4a	6.8a	6.9a*		5.8a	6.1a	6.0a*
		Inulin	6.6a	6.9a	7.3a		6.1a	6.1a	6.3a
		Whey	5.5a	6.4ab	7.1b		5.6a	6.4a	6.1a
		Mycoprotein	6.3a	7.0b**	7.6c*		6.0a	6.3ab**	6.4b*
		Milk	6.1a	6.5b	7.5c		5.8a	6.2ab	6.3b
		Fish	6.8a	6.7ab	7.6b		6.1a	6.5ab	6.5b
		Egg	6.2a	6.7ab	7.3b		5.7a	6.3ab	6.2b
		Pea	6.4a	6.7ab	7.4b		5.9a	5.9a	6.2b
		Soy	6.4a	6.8a	7.6b		6.1a	6.2a	6.4a
		Mean Log10 cell count following fermentation of dietary protein in male and female faecal microbiota. * = p<0.05 between sexes, ** = p<0.01 between sexes. Letters indicate significance between timepoints.
